# Supplementary material for: Low Dark Current and Performance Enhanced Perovskite Photodetector by Graphene Oxide as an Interfacial Layer
Source: Nanomaterials (Basel). 2022 Jan 6;12(2):190. doi: 10.3390/nano12020190 (PMC8778836; doi:10.3390/nano12020190)
Supplement: Supplementary file 1 [file nanomaterials-12-00190-s001.zip]

Archive with 1 entries (1 files):
- nanomaterials-1524442-supplementary.pdf
